# Supplementary material for: ﻿Primulamedogensis, a new species of Primulaceae from Tibet of China
Source: PhytoKeys. 2023 Aug 4;230:107–14. doi: 10.3897/phytokeys.230.107008 (PMC10422595; doi:10.3897/phytokeys.230.107008)
Supplement: XML Treatment for Primula medogensis [file phytokeys.230.107008-treatment1.xml]

<!DOCTYPE tp:taxon-treatment
  PUBLIC "-//TaxonX//DTD Taxonomic Treatment Publishing DTD v0 20100105//EN" "tax-treatment-NSO.dtd">
<tp:taxon-treatment xmlns:tp="http://www.plazi.org/taxpub"><tp:treatment-meta><kwd-group><label>Taxon classification</label><kwd>
              <named-content content-type="kingdom">Plantae</named-content>
            </kwd><kwd>
              <named-content content-type="order">Ericales</named-content>
            </kwd><kwd>
              <named-content content-type="family">Primulaceae</named-content>
            </kwd></kwd-group><mixed-citation publication-type="journal"><person-group><name><surname>Ju</surname><given-names>Wen-Bin</given-names></name><name><surname>Deng</surname><given-names>Heng-Ning</given-names></name><name><surname>Liu</surname><given-names>Feng</given-names></name><name><surname>He</surname><given-names>Xing-Jin</given-names></name><name><surname>Gao</surname><given-names>Xin-Fen</given-names></name><name><surname>Xu</surname><given-names>Bo</given-names></name></person-group><article-title>﻿<italic><tp:taxon-name><tp:taxon-name-part taxon-name-part-type="genus" reg="Primula">Primula</tp:taxon-name-part><tp:taxon-name-part taxon-name-part-type="species" reg="medogensis">medogensis</tp:taxon-name-part></tp:taxon-name></italic>, a new species of <tp:taxon-name><tp:taxon-name-part taxon-name-part-type="family">Primulaceae</tp:taxon-name-part></tp:taxon-name> from Tibet of China</article-title><source>PhytoKeys</source><day>04</day><month>08</month><year>2023</year><volume>230</volume><fpage>107</fpage><lpage>114</lpage><pub-id pub-id-type="doi">10.3897/phytokeys.230.107008</pub-id></mixed-citation></tp:treatment-meta><tp:nomenclature><label>﻿</label><tp:taxon-name>
            <object-id xmlns:xlink="http://www.w3.org/1999/xlink" content-type="arpha" xlink:type="simple">E6473EFC-17B8-50DB-B81B-40D68E99B538</object-id>
            <tp:taxon-name-part taxon-name-part-type="genus" reg="Primula">Primula</tp:taxon-name-part>
            <tp:taxon-name-part taxon-name-part-type="species" reg="medogensis">medogensis</tp:taxon-name-part>
            <object-id xmlns:xlink="http://www.w3.org/1999/xlink" content-type="ipni" xlink:type="simple">urn:lsid:ipni.org:names:77324820-1</object-id>
          </tp:taxon-name><tp:taxon-authority>W.B.Ju, Bo Xu &amp; X.F.Gao</tp:taxon-authority><tp:taxon-status xmlns:xlink="http://www.w3.org/1999/xlink" xlink:type="simple">sp. nov.</tp:taxon-status></tp:nomenclature><tp:treatment-sec sec-type="diagnosis" id="SECID0E1IAC"><title>Diagnosis.</title><p>This new species is similar to <italic><tp:taxon-name><tp:taxon-name-part taxon-name-part-type="genus" reg="Primula">P.</tp:taxon-name-part><tp:taxon-name-part taxon-name-part-type="species" reg="baileyana">baileyana</tp:taxon-name-part></tp:taxon-name></italic> and <italic><tp:taxon-name><tp:taxon-name-part taxon-name-part-type="genus" reg="Primula">P.</tp:taxon-name-part><tp:taxon-name-part taxon-name-part-type="species" reg="rotundifolia">rotundifolia</tp:taxon-name-part></tp:taxon-name></italic>, but it differs from them in having roots with hairs, straight petiole remaining from the previous year, leaf blade reniform and revolute at the margin, petiole more than 3 times the length of the leaf blade, scape equal to or shorter than the leave, flower solitary at the apex of the scape, capsule shorter than the calyx.</p></tp:treatment-sec><tp:treatment-sec sec-type="material" id="SECID0EWJAC"><title>Type.</title><p>China. Xizang: Motuo City, Duoxiongla, growing in moist rock crevices covered with moss. <named-content xmlns:xlink="http://www.w3.org/1999/xlink" content-type="dwc:verbatimCoordinates" xlink:type="simple"><named-content content-type="geo-json" specific-use="{&#34;type&#34;:&#34;Point&#34;,&#34;coordinates&#34;:[103.183333,31.066667]}" id="NCID0E6JAC" xlink:type="simple">31°04'N, 103°11'E</named-content></named-content>, elevation ca. 3607 m, 18 May 2021, <italic>W. B. Ju &amp; X. Li</italic> YLZB07293 (holotype CDBI!; isotypes KUN!, PE!).</p></tp:treatment-sec><tp:treatment-sec sec-type="description" id="SECID0EGKAC"><title>Description.</title><p>A perennial plant with a short stock, or up to 2.0 × 1.0 cm, usually girt at the base by the straight and withered petioles. <bold><italic>Roots</italic></bold> reddish, tuft of wiry, woody on maturity, covered with grayish hairs. Bud scales usually girt at the base by imbricate ovate-oblong to ovate with pale-yellow farinose on the abaxially surface. <bold><italic>Leaves</italic></bold> including the petiole 1.2–12.5 cm long; leaf blade reniform or suborbicular, but mostly reniform, 0.3–1.5 × 0.4–2.3 cm, firm papery or subleathery, glabrous and with potentially farinose glands above, copious pale-yellow farina on the lower surface, margin dentate revolute on the lower surface, with a deeply cordate to occasionally truncate base, lateral veins 3–4 pairs; petioles 0.9–11.0 cm long, reddish brown, glabrous, slightly broadened and membranous towards the base. <bold><italic>Scape</italic></bold> 1, sparsely short-stalked glandular, 3.0–10.5 cm tall, erect, hardened in fruiting, usually with a single flower; bracts linear-lanceolate, 0.2–0.5 cm long; pedicels 0.2–1.2 cm long, sparsely short-stalked glandular, not extended in fruit. <bold><italic>Flowers</italic></bold> heterostylous. Calyx campanulate, 5–8 mm long, glabrous outside, green, inside of pale-yellow farinose, parted nearly to base; lobes lanceolate, margin entire, apex acute, veins 3 with not prominent. Corolla pinkish-purple with a golden-yellow eye, annulate; limb 15–25 mm across, funnelform; lobes spreading, 6–11 × 5–10 mm, broadly obovate, deeply emarginate. <bold><italic>Thrum flower</italic></bold>: corolla tubes 10–15 mm in length, 2–3 mm in diameter, 2 times the length of calyx, widely ampliated above insertion of stamens; stamens situated at the near apex of the corolla tube; style 3–4 mm. <bold><italic>Pin flower</italic></bold>: corolla tubes 9–13 mm in length, 2–3 mm in diameter, 2 times the length of calyx; stamens inserted at the middle of corolla tube, style as long as tube. <bold><italic>Capsule</italic></bold> broad-ovoid to globose, shorter than calyx, dehiscence by apical valves. <bold><italic>Seeds</italic></bold> numerous, free within capsule at maturity, irregularly ovoid-quadrate or pyriform, ca. 0.5–0.8 mm, brown, testa reticulate.</p></tp:treatment-sec><tp:treatment-sec sec-type="phenology" id="SECID0EELAC"><title>Phenology.</title><p>Flowering occurs in May to June; fruiting at the end of June.</p></tp:treatment-sec><tp:treatment-sec sec-type="etymology" id="SECID0EJLAC"><title>Etymology.</title><p>The specific epithet refers to the administrative county name of the type locality viz Motuo (Medog) county in southeast Xizang Autonomous Region, China.</p></tp:treatment-sec><tp:treatment-sec sec-type="distribution" id="SECID0EOLAC"><title>Distribution and habitat.</title><p>The new species is currently known only from its type locality in Lage, Motuo (Medog) county, Xizang Autonomous Region. It grows in the cracks of steep wet cliffs covered with moss, at elevations of 3550–3700 m.</p></tp:treatment-sec><tp:treatment-sec sec-type="material" id="SECID0ETLAC"><title>Additional specimens examined (Paratypes).</title><p>China, Xizang Autonomous Region, Motuo County, Duoxiongla, it grows in the cracks of steep wet cliffs covered with moss, at elevations of 3626 m, 31 May 2015, <italic>Bo Xu &amp; X.M.Zhou</italic> YLZB01705 (CDBI!).</p></tp:treatment-sec><tp:treatment-sec sec-type="conservation status" id="SECID0E2LAC"><title>Conservation status.</title><p>Currently, only one population have been found. The size of the Lage population remains unknown. According to the IUCN red list criteria (<xref ref-type="bibr" rid="B14">IUCN 2019</xref>), the conservation status of the new species should be better categorized as ‘Data Deficient (DD)’. Further explorations in the adjacent mountainous tracts are necessary for an adequate assessment.</p></tp:treatment-sec><tp:treatment-sec sec-type="discussion" id="SECID0EFMAC"><title>Discussion.</title><p>
            Section <tp:taxon-name><tp:taxon-name-part taxon-name-part-type="genus" reg="Primula"/><tp:taxon-name-part taxon-name-part-type="section" reg="Cordifoliae">Cordifoliae</tp:taxon-name-part></tp:taxon-name> is a small group within the genus <italic><tp:taxon-name><tp:taxon-name-part taxon-name-part-type="genus" reg="Primula">Primula</tp:taxon-name-part></tp:taxon-name></italic> that has undergone multiple revisions. Currently, it includes several species such as <italic><tp:taxon-name><tp:taxon-name-part taxon-name-part-type="genus" reg="Primula">P.</tp:taxon-name-part><tp:taxon-name-part taxon-name-part-type="species" reg="baileyana">baileyana</tp:taxon-name-part></tp:taxon-name></italic> Kingdon-Ward, <italic><tp:taxon-name><tp:taxon-name-part taxon-name-part-type="genus" reg="Primula">P.</tp:taxon-name-part><tp:taxon-name-part taxon-name-part-type="species" reg="caveana">caveana</tp:taxon-name-part></tp:taxon-name></italic> W.W.Smith, <italic><tp:taxon-name><tp:taxon-name-part taxon-name-part-type="genus" reg="Primula">P.</tp:taxon-name-part><tp:taxon-name-part taxon-name-part-type="species" reg="gambeliana">gambeliana</tp:taxon-name-part></tp:taxon-name></italic> Watt, <italic><tp:taxon-name><tp:taxon-name-part taxon-name-part-type="genus" reg="Primula">P.</tp:taxon-name-part><tp:taxon-name-part taxon-name-part-type="species" reg="macklinae">macklinae</tp:taxon-name-part></tp:taxon-name></italic> A.J.Richards (not validly published), <italic><tp:taxon-name><tp:taxon-name-part taxon-name-part-type="genus" reg="Primula">P.</tp:taxon-name-part><tp:taxon-name-part taxon-name-part-type="species" reg="littledalei">littledalei</tp:taxon-name-part></tp:taxon-name></italic> I.B.Balfour &amp; Watt, <italic><tp:taxon-name><tp:taxon-name-part taxon-name-part-type="genus" reg="Primula">P.</tp:taxon-name-part><tp:taxon-name-part taxon-name-part-type="species" reg="ramzanae">ramzanae</tp:taxon-name-part></tp:taxon-name></italic> Smith &amp; Fletcher and <italic><tp:taxon-name><tp:taxon-name-part taxon-name-part-type="genus" reg="Primula">P.</tp:taxon-name-part><tp:taxon-name-part taxon-name-part-type="species" reg="rotundifolia">rotundifolia</tp:taxon-name-part></tp:taxon-name></italic> Wallich (<xref ref-type="bibr" rid="B22">Richards 2003</xref>). These species primarily inhabit the tree-line on mountain rocks of the southern slopes of the Himalayas, at altitudes ranging from 3300 to 6000 meters. The most western species, <italic><tp:taxon-name><tp:taxon-name-part taxon-name-part-type="genus" reg="Primula">P.</tp:taxon-name-part><tp:taxon-name-part taxon-name-part-type="species" reg="ramzanae">ramzanae</tp:taxon-name-part></tp:taxon-name></italic>, is exclusively found in Phoksumdo Lake in western Nepal. The most eastern species in this section is one incompletely known species <italic><tp:taxon-name><tp:taxon-name-part taxon-name-part-type="genus" reg="Primula">P.</tp:taxon-name-part><tp:taxon-name-part taxon-name-part-type="species" reg="macklinae">macklinae</tp:taxon-name-part></tp:taxon-name></italic>, found in northern Myanmar. <italic><tp:taxon-name><tp:taxon-name-part taxon-name-part-type="genus" reg="Primula">P.</tp:taxon-name-part><tp:taxon-name-part taxon-name-part-type="species" reg="littledalei">littledalei</tp:taxon-name-part></tp:taxon-name></italic> extends from the southern slopes to Lhasa in the Xizang Autonomous Region, and together with <italic><tp:taxon-name><tp:taxon-name-part taxon-name-part-type="genus" reg="Primula">P.</tp:taxon-name-part><tp:taxon-name-part taxon-name-part-type="species" reg="baileyana">baileyana</tp:taxon-name-part></tp:taxon-name></italic> is only found in China. The species represented by <italic><tp:taxon-name><tp:taxon-name-part taxon-name-part-type="genus" reg="Primula">P.</tp:taxon-name-part><tp:taxon-name-part taxon-name-part-type="species" reg="rotundifolia">rotundifolia</tp:taxon-name-part></tp:taxon-name></italic>, <italic><tp:taxon-name><tp:taxon-name-part taxon-name-part-type="genus" reg="Primula">P.</tp:taxon-name-part><tp:taxon-name-part taxon-name-part-type="species" reg="gambeliana">gambeliana</tp:taxon-name-part></tp:taxon-name></italic>, <italic><tp:taxon-name><tp:taxon-name-part taxon-name-part-type="genus" reg="Primula">P.</tp:taxon-name-part><tp:taxon-name-part taxon-name-part-type="species" reg="caveana">caveana</tp:taxon-name-part></tp:taxon-name></italic> are from central Nepal through Sikkim to Bhutan and Tibet. The distribution area of the new species overlaps with <italic><tp:taxon-name><tp:taxon-name-part taxon-name-part-type="genus" reg="Primula">P.</tp:taxon-name-part><tp:taxon-name-part taxon-name-part-type="species" reg="baileyana">baileyana</tp:taxon-name-part></tp:taxon-name></italic> and <italic><tp:taxon-name><tp:taxon-name-part taxon-name-part-type="genus" reg="Primula">P.</tp:taxon-name-part><tp:taxon-name-part taxon-name-part-type="species" reg="littledalei">littledalei</tp:taxon-name-part></tp:taxon-name></italic> of this section, which is the lowest elevation distribution except <italic><tp:taxon-name><tp:taxon-name-part taxon-name-part-type="genus" reg="Primula">P.</tp:taxon-name-part><tp:taxon-name-part taxon-name-part-type="species" reg="macklinae">macklinae</tp:taxon-name-part></tp:taxon-name></italic>.</p><p>Morphologically, <italic><tp:taxon-name><tp:taxon-name-part taxon-name-part-type="genus" reg="Primula">P.</tp:taxon-name-part><tp:taxon-name-part taxon-name-part-type="species" reg="medogensis">medogensis</tp:taxon-name-part></tp:taxon-name></italic> shares certain similarities with <italic><tp:taxon-name><tp:taxon-name-part taxon-name-part-type="genus" reg="Primula">P.</tp:taxon-name-part><tp:taxon-name-part taxon-name-part-type="species" reg="baileyana">baileyana</tp:taxon-name-part></tp:taxon-name></italic> and <italic><tp:taxon-name><tp:taxon-name-part taxon-name-part-type="genus" reg="Primula">P.</tp:taxon-name-part><tp:taxon-name-part taxon-name-part-type="species" reg="rotundifolia">rotundifolia</tp:taxon-name-part></tp:taxon-name></italic>, both of which also belong to <tp:taxon-name><tp:taxon-name-part taxon-name-part-type="genus" reg="Primula">P.</tp:taxon-name-part><tp:taxon-name-part taxon-name-part-type="infraspecific-rank">sect.</tp:taxon-name-part><tp:taxon-name-part taxon-name-part-type="section" reg="Cordifoliae">Cordifoliae</tp:taxon-name-part></tp:taxon-name>. These similarities include mealy, deciduous plants arising from substantial resting buds, the base of the leaf cluster often has many withered petioles, leaf blades are usually reniform or suborbicular, base cordate, with a conspicuous petiole, corolla pinkish-purple, calyx campanulate, with splitting to below middle, capsule horny (Figs <xref ref-type="fig" rid="F1">1</xref>–<xref ref-type="fig" rid="F3">3</xref>). However, this new species has a series of morphological characters unique to the section that consists of straight old petioles at the base, petioles 3–7 times longer than the leaf blades, leaf blades mostly reniform with revolute margins, single flowers, and scape shorter than or equal to the leaves. In addition to the unique features described above, <italic><tp:taxon-name><tp:taxon-name-part taxon-name-part-type="genus" reg="Primula">P.</tp:taxon-name-part><tp:taxon-name-part taxon-name-part-type="species" reg="medogensis">medogensis</tp:taxon-name-part></tp:taxon-name></italic> clearly differs from <italic><tp:taxon-name><tp:taxon-name-part taxon-name-part-type="genus" reg="Primula">P.</tp:taxon-name-part><tp:taxon-name-part taxon-name-part-type="species" reg="baileyana">baileyana</tp:taxon-name-part></tp:taxon-name></italic> by roots clothed in dense grayish hairs, pale- yellow farinose, smaller leaf blades, calyx lobes with 3 veins, and capsules shorter than the calyx; and it differs from <italic><tp:taxon-name><tp:taxon-name-part taxon-name-part-type="genus" reg="Primula">P.</tp:taxon-name-part><tp:taxon-name-part taxon-name-part-type="species" reg="rotundifolia">rotundifolia</tp:taxon-name-part></tp:taxon-name></italic> by its smaller leaf blades, corolla lobes deeply emarginate, the capsule broad-ovoid to globose and shorter than the calyx. For a comprehensive overview of the contrasting characteristics between <italic><tp:taxon-name><tp:taxon-name-part taxon-name-part-type="genus" reg="Primula">P.</tp:taxon-name-part><tp:taxon-name-part taxon-name-part-type="species" reg="medogensis">medogensis</tp:taxon-name-part></tp:taxon-name></italic>, <italic><tp:taxon-name><tp:taxon-name-part taxon-name-part-type="genus" reg="Primula">P.</tp:taxon-name-part><tp:taxon-name-part taxon-name-part-type="species" reg="baileyana">baileyana</tp:taxon-name-part></tp:taxon-name></italic>, and <italic><tp:taxon-name><tp:taxon-name-part taxon-name-part-type="genus" reg="Primula">P.</tp:taxon-name-part><tp:taxon-name-part taxon-name-part-type="species" reg="rotundifolia">rotundifolia</tp:taxon-name-part></tp:taxon-name></italic>, please refer to Table <xref ref-type="table" rid="T1">1</xref>.</p><fig id="F1" position="float" orientation="portrait"><object-id xmlns:xlink="http://www.w3.org/1999/xlink" content-type="doi" xlink:type="simple">10.3897/phytokeys.230.107008.figure1</object-id><object-id xmlns:xlink="http://www.w3.org/1999/xlink" content-type="arpha" xlink:type="simple">2BEF9F10-469F-5256-86E7-1D4A358A9CC5</object-id><label>Figure 1.</label><caption><p>Habitat of the <italic><tp:taxon-name><tp:taxon-name-part taxon-name-part-type="genus" reg="Primula">Primula</tp:taxon-name-part><tp:taxon-name-part taxon-name-part-type="species" reg="medogensis">medogensis</tp:taxon-name-part></tp:taxon-name></italic> sp. nov. (<bold>A–D</bold>)</p></caption><graphic xmlns:xlink="http://www.w3.org/1999/xlink" xlink:href="phytokeys-230-107_article-107008__-g001.jpg" position="float" orientation="portrait" xlink:type="simple" id="oo_888236.jpg"><uri content-type="original_file" xlink:type="simple">https://binary.pensoft.net/fig/888236</uri></graphic></fig><fig id="F2" position="float" orientation="portrait"><object-id xmlns:xlink="http://www.w3.org/1999/xlink" content-type="doi" xlink:type="simple">10.3897/phytokeys.230.107008.figure2</object-id><object-id xmlns:xlink="http://www.w3.org/1999/xlink" content-type="arpha" xlink:type="simple">6DBDC08F-3709-5B45-B029-60ABF7192E37</object-id><label>Figure 2.</label><caption><p><italic><tp:taxon-name><tp:taxon-name-part taxon-name-part-type="genus" reg="Primula">Primula</tp:taxon-name-part><tp:taxon-name-part taxon-name-part-type="species" reg="medogensis">medogensis</tp:taxon-name-part></tp:taxon-name></italic> sp. nov. <bold>A</bold> fresh plants <bold>B</bold> pressed specimen <bold>C</bold> thrum flower <bold>D</bold> pin flower <bold>E</bold> leaves <bold>F</bold> plants base, showing roots, bud scales and petioles <bold>G</bold> roots covered with greyish hairs <bold>H</bold> bud scales <bold>I</bold> capsule <bold>J</bold> seed.</p></caption><graphic xmlns:xlink="http://www.w3.org/1999/xlink" xlink:href="phytokeys-230-107_article-107008__-g002.jpg" position="float" orientation="portrait" xlink:type="simple" id="oo_888237.jpg"><uri content-type="original_file" xlink:type="simple">https://binary.pensoft.net/fig/888237</uri></graphic></fig><fig id="F3" position="float" orientation="portrait"><object-id xmlns:xlink="http://www.w3.org/1999/xlink" content-type="doi" xlink:type="simple">10.3897/phytokeys.230.107008.figure3</object-id><object-id xmlns:xlink="http://www.w3.org/1999/xlink" content-type="arpha" xlink:type="simple">8A23BD52-490D-5509-AB05-BABC9FC8686E</object-id><label>Figure 3.</label><caption><p><italic><tp:taxon-name><tp:taxon-name-part taxon-name-part-type="genus" reg="Primula">Primula</tp:taxon-name-part><tp:taxon-name-part taxon-name-part-type="species" reg="medogensis">medogensis</tp:taxon-name-part></tp:taxon-name></italic> sp. nov. <bold>A</bold> habit <bold>B</bold> leaves <bold>C</bold> bud scales <bold>D</bold> flowers: thrum flower, pin flower, and front of the flower <bold>E</bold> calyx and ovary <bold>F</bold> capsule.</p></caption><graphic xmlns:xlink="http://www.w3.org/1999/xlink" xlink:href="phytokeys-230-107_article-107008__-g003.jpg" position="float" orientation="portrait" xlink:type="simple" id="oo_888238.jpg"><uri content-type="original_file" xlink:type="simple">https://binary.pensoft.net/fig/888238</uri></graphic></fig><table-wrap id="T1" position="float" orientation="portrait"><label>Table 1.</label><caption><p>Comparison of morphological characters among <italic><tp:taxon-name><tp:taxon-name-part taxon-name-part-type="genus" reg="Primula">Primula</tp:taxon-name-part><tp:taxon-name-part taxon-name-part-type="species" reg="medogensis">medogensis</tp:taxon-name-part></tp:taxon-name></italic>, <italic><tp:taxon-name><tp:taxon-name-part taxon-name-part-type="genus" reg="Primula">P.</tp:taxon-name-part><tp:taxon-name-part taxon-name-part-type="species" reg="baileyana">baileyana</tp:taxon-name-part></tp:taxon-name></italic> and <italic><tp:taxon-name><tp:taxon-name-part taxon-name-part-type="genus" reg="Primula">P.</tp:taxon-name-part><tp:taxon-name-part taxon-name-part-type="species" reg="rotundifolia">rotundifolia</tp:taxon-name-part></tp:taxon-name></italic>.</p></caption><table id="TID0EB3AE" rules="all"><tbody><tr><th rowspan="1" colspan="1">Characters</th><th rowspan="1" colspan="1">
                    <italic>
                      <tp:taxon-name><tp:taxon-name-part taxon-name-part-type="genus" reg="Primula">Primula</tp:taxon-name-part><tp:taxon-name-part taxon-name-part-type="species" reg="medogensis">medogensis</tp:taxon-name-part></tp:taxon-name>
                    </italic>
                  </th><th rowspan="1" colspan="1">
                    <italic>
                      <tp:taxon-name><tp:taxon-name-part taxon-name-part-type="genus" reg="Primula">P.</tp:taxon-name-part><tp:taxon-name-part taxon-name-part-type="species" reg="baileyana">baileyana</tp:taxon-name-part></tp:taxon-name>
                    </italic>
                  </th><th rowspan="1" colspan="1">
                    <italic>
                      <tp:taxon-name><tp:taxon-name-part taxon-name-part-type="genus" reg="Primula">P.</tp:taxon-name-part><tp:taxon-name-part taxon-name-part-type="species" reg="rotundifolia">rotundifolia</tp:taxon-name-part></tp:taxon-name>
                    </italic>
                  </th></tr><tr><td rowspan="1" colspan="1">Root</td><td rowspan="1" colspan="1">dense grayish hairs</td><td rowspan="1" colspan="1">Glabrous</td><td rowspan="1" colspan="1">Glabrous</td></tr><tr><td rowspan="1" colspan="1">Stem</td><td rowspan="1" colspan="1">straight old petioles at the base</td><td rowspan="1" colspan="1">twisted old leaves at the base</td><td rowspan="1" colspan="1">twisted old petioles at the base</td></tr><tr><td rowspan="1" colspan="1">Petiole</td><td rowspan="1" colspan="1">3–7 times as long as the leaf blade</td><td rowspan="1" colspan="1">1–3 times as long as the leaf blade</td><td rowspan="1" colspan="1">1–3 times as long as the leaf blade</td></tr><tr><td rowspan="4" colspan="1">Leaf blade</td><td rowspan="1" colspan="1">0.4–2.3 cm wide</td><td rowspan="1" colspan="1">0.5–4.0 cm wide</td><td rowspan="1" colspan="1">4–12 cm wide</td></tr><tr><td rowspan="1" colspan="1">mostly reniform</td><td rowspan="1" colspan="1">mostly suborbicular</td><td rowspan="1" colspan="1">Suborbicular</td></tr><tr><td rowspan="1" colspan="1">abaxially pale-yellow farinose</td><td rowspan="1" colspan="1">abaxially white farinose</td><td rowspan="1" colspan="1">abaxially yellow farinose</td></tr><tr><td rowspan="1" colspan="1">margin revolute</td><td rowspan="1" colspan="1">margin not revolute</td><td rowspan="1" colspan="1">margin not revolute</td></tr><tr><td rowspan="2" colspan="1">Scape</td><td rowspan="1" colspan="1">one flower</td><td rowspan="1" colspan="1">umbel 1–7 flowered</td><td rowspan="1" colspan="1">umbel 2–16 flowered</td></tr><tr><td rowspan="1" colspan="1">shorter than or equal to leaves</td><td rowspan="1" colspan="1">2–3 times as long as leaves</td><td rowspan="1" colspan="1">1.5–2 times as long as leaves</td></tr><tr><td rowspan="1" colspan="1">Calyx</td><td rowspan="1" colspan="1">pale- yellow farinose inside, veins 3</td><td rowspan="1" colspan="1">white farinose inside, veins 5</td><td rowspan="1" colspan="1">yellow farinose inside, veins 3</td></tr><tr><td rowspan="1" colspan="1">Corolla</td><td rowspan="1" colspan="1">lobes deeply emarginate</td><td rowspan="1" colspan="1">lobes deeply emarginate</td><td rowspan="1" colspan="1">lobes margin entire to obscurely crenulate</td></tr><tr><td rowspan="1" colspan="1">Capsule</td><td rowspan="1" colspan="1">broad-ovoid to globose, shorter than calyx</td><td rowspan="1" colspan="1">ovoid to oblong, ca. as long as calyx</td><td rowspan="1" colspan="1">oblong, longer than calyx</td></tr></tbody></table></table-wrap></tp:treatment-sec><ref-list><ref id="B14"><mixed-citation xmlns:xlink="http://www.w3.org/1999/xlink" xlink:type="simple">IUCN (<year>2019</year>) Guidelines for Using the IUCN Red List Categories and Criteria, prepared by the Standards and Petitions Committee, version 14. <ext-link xlink:href="https://www.iucnredlist.org/resources/redlistguidelines" ext-link-type="uri" xlink:type="simple">https://www.iucnredlist.org/resources/redlistguidelines</ext-link></mixed-citation></ref><ref id="B22"><mixed-citation xmlns:xlink="http://www.w3.org/1999/xlink" xlink:type="simple"><person-group><name name-style="western"><surname>Richards</surname><given-names>J</given-names></name></person-group> (<year>2003</year>) <italic><tp:taxon-name><tp:taxon-name-part taxon-name-part-type="genus">Primula</tp:taxon-name-part></tp:taxon-name></italic>. Timber Press, Portland, Oregon, 1–346.</mixed-citation></ref></ref-list></tp:taxon-treatment>
